# Supplementary material for: Dynamic Chromatin Accessibility and Gene Expression Regulation During Maize Leaf Development
Source: Genes (Basel). 2024 Dec 20;15(12):1630. doi: 10.3390/genes15121630 (PMC11675475; doi:10.3390/genes15121630)
Supplement: Supplementary file 1 [file genes-15-01630-s001.zip]

Archive with 6 entries (6 files):
- fig.S3.pdf
- fig.S4.pdf
- fig.S5.pdf
- TableS1-S7.xlsx
- fig.S1.pdf
- fig.S2.pdf
