# Supplementary material for: Dynamic Chromatin Accessibility and Gene Expression Regulation During Maize Leaf Development
Source: Genes (Basel). 2024 Dec 20;15(12):1630. doi: 10.3390/genes15121630 (PMC11675475; doi:10.3390/genes15121630)
Supplement: Supplementary file 1 [file genes-15-01630-s001.zip › TableS1-S7.xlsx]

## Sheet: Table S1
Table S1 ATAC-seq sequencing statistics of the samples
Sample ID#	Mapping Ratio*	Qualified Reads&	Overlapped Peak Number**
BBCH_11_Rep1	0.861351	41068866	46808
BBCH_11_Rep2	0.864551	39977146
BBCH_13_Rep1	0.977533	79459898	38242
BBCH_13_Rep2	0.986216	128627588
BBCH_17_Rep1	0.964531	124650416	41084
BBCH_17_Rep2	0.972042	105975006
# Sample ID demonstrates the following basic information: Rep1 and Rep2 for repliates.
*The percentage manifests mapped reads as a percentage of total reads.
& Reads after removing fragments from mitochondrial DNA, chloroplast DNA, MAPQ score<10, as well as duplicate fragments.
**The number of overlapped peaks called by MACS2 for replicate in each stage.

## Sheet: Table S2
Table S2 Information on the RNA-seq libraries
Sample ID	Clean data	Unique mapped read
BBCH_11_Rep1	52917676	46937978
BBCH_11_Rep2	51074973	45048126
BBCH_11_Rep3	51275980	45276690
BBCH_13_Rep1	51306885	44944831
BBCH_13_Rep2	52338930	45953580
BBCH_13_Rep3	52665214	46345388
BBCH_17_Rep1	51182554	47446227
BBCH_17_Rep2	50914140	47197407
BBCH_17_Rep3	51858075	47916861
Clean data: reads after removing sequence adapters and low quality base pairs
Unique mapped read: reads after removing multipel mapping and PCR duplicate fragments

## Sheet: Table S3
Table S3 GO Analyses of stage-specific ACRs among different stages. Results from the GO analyses of stage-specific ACRs at the BBCH_11 stage.
ID	Annotated	Significant	Expected	Padj	Desription
GO:0009668	98	42.92	8.3138e-12	plastid membrane organization
GO:0010027	98	42.92	8.3138e-12	thylakoid membrane organization
GO:0009657	173	95.23	1.43564e-11	plastid organization
GO:0009658	120	60.01	2.79535e-10	chloroplast organization
GO:1901135	639	487.13	3.09714e-10	carbohydrate derivative metabolic process
GO:0044282	392	280.88	1.28401e-08	small molecule catabolic process
GO:0006081	126	67.71	1.58592e-08	cellular aldehyde metabolic process
GO:1901564	2456	2229.01	3.39795e-08	organonitrogen compound metabolic process
GO:0044267	1771	1560.67	5.134e-08	protein metabolic process
GO:0009628	902	740.22	7.09606e-08	response to abiotic stimulus
GO:0022607	484	364.89	1.05672e-07	cellular component assembly
GO:1901575	842	688.69	2.11316e-07	organic substance catabolic process
GO:0044248	785	637.03	2.49018e-07	cellular catabolic process
GO:0044085	702	562.8	3.7725e-07	cellular component biogenesis
GO:0019682	87	43.05	4.67728e-07	glyceraldehyde-3-phosphate metabolic process
GO:0006396	460	347.67	5.12924e-07	RNA processing
GO:0019288	86	42.53	5.80734e-07	isopentenyl diphosphate biosynthetic process, methylerythritol 4-phosphate pathway
GO:0009240	88	44.23	9.0492e-07	isopentenyl diphosphate biosynthetic process
GO:0046490	88	44.23	9.0492e-07	isopentenyl diphosphate metabolic process
GO:0043412	1507	1319.97	1.05546e-06	macromolecule modification
GO:0009056	997	839.76	1.8845e-06	catabolic process
GO:0051644	57	24.4	2.71332e-06	plastid localization
GO:1901566	812	670.55	3.54192e-06	organonitrogen compound biosynthetic process
GO:0009902	56	24.13	5.1238e-06	chloroplast relocation
GO:0051667	56	24.13	5.1238e-06	establishment of plastid localization
GO:0051649	577	457.78	5.2731e-06	establishment of localization in cell
GO:1901565	523	409.64	5.72432e-06	organonitrogen compound catabolic process
GO:0019750	56	24.27	6.32604e-06	chloroplast localization
GO:0016071	243	167.38	6.8523e-06	mRNA metabolic process
GO:0051656	74	36.4	9.0348e-06	establishment of organelle localization
GO:0033036	561	445.51	1.05392e-05	macromolecule localization
GO:0022613	248	172.6	1.20432e-05	ribonucleoprotein complex biogenesis
GO:0015979	128	76.32	1.5052e-05	photosynthesis
GO:0008104	463	359.28	1.73075e-05	protein localization
GO:0044281	1261	1097.93	1.80576e-05	small molecule metabolic process
GO:0006090	148	92.36	2.33213e-05	pyruvate metabolic process
GO:0015031	419	321.84	3.08402e-05	protein transport
GO:0051641	696	572.58	4.28697e-05	cellular localization
GO:0015833	438	341.15	7.52e-05	peptide transport
GO:0032787	453	354.72	8.2709e-05	monocarboxylic acid metabolic process
GO:0045184	426	330.84	9.0216e-05	establishment of protein localization
GO:0006811	862	728.87	9.0216e-05	ion transport
GO:0071702	602	489.48	9.7708e-05	organic substance transport
GO:0019538	1936	1759.75	0.00013527	protein metabolic process
GO:0033014	69	35.09	0.000142766	tetrapyrrole biosynthetic process
GO:0042886	441	345.84	0.000165286	amide transport
GO:0006820	665	549.23	0.0001878	anion transport
GO:0006091	261	188.9	0.0001878	generation of precursor metabolites and energy
GO:0006796	1259	1108.11	0.00024783	phosphate-containing compound metabolic process
GO:0033013	97	55.97	0.00024783	tetrapyrrole metabolic process
GO:0006793	1269	1117.76	0.00024783	phosphorus metabolic process
GO:0071705	566	459.86	0.000255238	nitrogen compound transport
GO:0042440	150	97.84	0.0003753	pigment metabolic process
GO:0042793	33	12.39	0.000412775	plastid transcription
GO:0006779	64	32.61	0.00048776	porphyrin-containing compound biosynthetic process
GO:0051246	241	174.03	0.000540216	regulation of protein metabolic process
GO:0071806	89	50.88	0.000570152	protein transmembrane transport
GO:0046907	475	380.42	0.000652587	intracellular transport
GO:0042254	200	140.63	0.000975	ribosome biogenesis
GO:0006778	92	54.01	0.00127483	porphyrin-containing compound metabolic process
GO:0034613	370	288.57	0.00134964	protein localization
GO:0061024	194	136.2	0.00134964	membrane organization
GO:0042221	1344	1198.65	0.0014992	response to chemical
GO:0016567	249	183.29	0.0016489	protein ubiquitination
GO:0006886	343	265.48	0.00179856	intracellular protein transport
GO:0043436	685	576.23	0.00187325	oxoacid metabolic process
GO:0044257	274	205.21	0.00194792	protein catabolic process
GO:0006511	227	165.03	0.00217239	ubiquitin-dependent protein catabolic process
GO:0006605	238	174.68	0.0024717	protein targeting
GO:0051640	89	52.57	0.00262115	organelle localization
GO:0008299	155	105.02	0.00269568	isoprenoid biosynthetic process
GO:0006464	1238	1100.28	0.00284506	protein modification process
GO:0036211	1238	1100.28	0.00284506	protein modification process
GO:0006740	73	40.7	0.00291915	NADPH regeneration
GO:0070727	379	298.88	0.0029936	cellular macromolecule localization
GO:0006082	703	595.15	0.00321769	organic acid metabolic process
GO:0010557	233	171.16	0.00351654	positive regulation of macromolecule biosynthetic process
GO:0032268	224	163.46	0.00351654	regulation of cellular protein metabolic process
GO:0043632	234	172.07	0.0035904	modification-dependent macromolecule catabolic process
GO:0034660	231	169.6	0.0037395	ncRNA metabolic process
GO:0030163	298	227.78	0.0037395	protein catabolic process
GO:0019684	90	53.75	0.00381327	photosynthesis, light reaction
GO:0016109	49	23.87	0.00381327	tetraterpenoid biosynthetic process
GO:0016117	49	23.87	0.00381327	carotenoid biosynthetic process
GO:0019941	228	167.12	0.00388648	modification-dependent protein catabolic process
GO:0016108	50	24.66	0.00440907	tetraterpenoid metabolic process
GO:0016116	50	24.66	0.00440907	carotenoid metabolic process
GO:0048608	499	408.46	0.0044826	reproductive structure development
GO:0061458	499	408.46	0.0044826	reproductive system development
GO:0006098	72	40.44	0.00470547	pentose-phosphate shunt
GO:0051156	72	40.44	0.00470547	glucose 6-phosphate metabolic process
GO:0032446	273	206.52	0.00477888	protein modification by small protein conjugation
GO:0046148	112	71.36	0.00537552	pigment biosynthetic process
GO:0051173	299	229.87	0.005972	positive regulation of nitrogen compound metabolic process
GO:0007275	1776	1625.51	0.00604584	multicellular organism development
GO:0045893	215	156.94	0.00604584	positive regulation of transcription, DNA-templated
GO:1902680	215	156.94	0.00604584	positive regulation of RNA biosynthetic process
GO:1903508	215	156.94	0.00604584	positive regulation of nucleic acid-templated transcription
GO:0034220	329	256.74	0.0068632	ion transmembrane transport
GO:0051603	261	196.99	0.00701146	proteolysis involved in protein catabolic process
GO:1901137	297	228.95	0.0082038	carbohydrate derivative biosynthetic process
GO:0031328	262	198.3	0.0082038	positive regulation of cellular biosynthetic process
GO:0006739	75	43.31	0.0089472	NADP metabolic process
GO:0009791	655	554.58	0.0089472	post-embryonic development
GO:0044743	73	41.88	0.0089472	protein transmembrane import into intracellular organelle
GO:0051234	1451	1312.02	0.0089472	establishment of localization
GO:0006810	1348	1213.13	0.0104328	transport
GO:0019637	524	434.43	0.0104328	organophosphate metabolic process
GO:0010604	307	238.48	0.0104328	positive regulation of macromolecule metabolic process
GO:0006720	168	118.46	0.0119184	isoprenoid metabolic process
GO:0050789	3208	3055.46	0.0119184	regulation of biological process
GO:0048366	169	119.37	0.0119184	leaf development
GO:0010033	873	760.83	0.0134028	response to organic substance
GO:0065002	58	31.31	0.01489	intracellular protein transmembrane transport
GO:0044265	357	284.01	0.01489	cellular macromolecule catabolic process
GO:0006354	45	22.18	0.0156303	DNA-templated transcription, elongation
GO:0009314	375	300.31	0.0156303	response to radiation
GO:0051254	226	168.68	0.0163702	positive regulation of RNA metabolic process
GO:0006412	390	314.27	0.0186	translation
GO:0031325	336	265.87	0.0186	positive regulation of cellular metabolic process
GO:1901657	237	178.6	0.0193388	glycosyl compound metabolic process
GO:0019752	651	554.32	0.0200799	carboxylic acid metabolic process
GO:0008654	133	90.41	0.0208208	phospholipid biosynthetic process
GO:0006397	132	89.76	0.0230485	mRNA processing
GO:0015994	72	42.14	0.0230485	chlorophyll metabolic process
GO:0051179	1687	1547.1	0.0230485	localization
GO:0015995	47	24	0.0267552	chlorophyll biosynthetic process
GO:0048585	148	103.32	0.0274947	negative regulation of response to stimulus
GO:0019252	61	34.18	0.02972	starch biosynthetic process
GO:0019395	69	40.18	0.0304589	fatty acid oxidation
GO:0048827	263	202.6	0.0319404	phyllome development
GO:0006635	66	38.09	0.0356496	fatty acid beta-oxidation
GO:0006007	109	71.75	0.0363874	glucose catabolic process
GO:0043043	391	317.93	0.0423225	peptide biosynthetic process
GO:0009409	209	156.16	0.0423225	response to cold
GO:1901700	722	624.24	0.044538	response to oxygen-containing compound
GO:0006006	148	104.24	0.044538	glucose metabolic process
GO:0019320	114	76.19	0.0460102	hexose catabolic process
GO:0010035	460	381.2	0.046746	response to inorganic substance
GO:0034440	70	41.49	0.0497073	lipid oxidation
GO:0009062	83	51.53	0.0497073	fatty acid catabolic process
GO:0050794	2692	2546.15	0.0497073	regulation of cellular process

## Sheet: Table S4
Table S4 GO analyses of common ACRs with DPIs. Results from the GO analyses of common ACRs with DPIs identified from the BBCH_11 vs BBCH_13.
ID	Annotated	Significant	Expected	Padj	Desription
GO.ID	Annotated	Significant	Expected	classic	Term_long
GO:1901700	4785	181	108.06	1.1337e-08	response to oxygen-containing compound
GO:0031326	7679	255	173.41	1.36026e-07	regulation of cellular biosynthetic process
GO:0009719	4130	158	93.26	1.81344e-07	response to endogenous stimulus
GO:0033993	2545	109	57.47	7.555e-07	response to lipid
GO:0009725	3950	150	89.2	1.1331e-06	response to hormone
GO:0048583	2200	97	49.68	2.11484e-06	regulation of response to stimulus
GO:0051252	6819	227	153.99	2.34112e-06	regulation of RNA metabolic process
GO:0032774	7864	254	177.59	2.56734e-06	RNA biosynthetic process
GO:0010033	5832	199	131.7	6.1155e-06	response to organic substance
GO:0010556	7284	237	164.49	6.94508e-06	regulation of macromolecule biosynthetic process
GO:1903506	6612	219	149.31	9.0576e-06	regulation of nucleic acid-templated transcription
GO:0050794	19517	529	440.74	9.0576e-06	regulation of cellular process
GO:2001141	6614	219	149.36	9.0576e-06	regulation of RNA biosynthetic process
GO:0097659	7736	248	174.7	9.8085e-06	nucleic acid-templated transcription
GO:0009889	8179	259	184.7	1.1316e-05	regulation of biosynthetic process
GO:0071495	2308	98	52.12	1.20688e-05	cellular response to endogenous stimulus
GO:2000112	6923	226	156.34	1.5084e-05	regulation of cellular macromolecule biosynthetic process
GO:0032870	2137	92	48.26	2.03607e-05	cellular response to hormone stimulus
GO:0042221	9188	283	207.49	2.262e-05	response to chemical
GO:0006351	7694	245	173.75	2.41248e-05	transcription, DNA-templated
GO:0009755	2048	89	46.25	2.41248e-05	hormone-mediated signaling pathway
GO:0031323	10183	307	229.95	3.16554e-05	regulation of cellular metabolic process
GO:0070887	3656	136	82.56	3.54192e-05	cellular response to chemical stimulus
GO:0080090	9273	284	209.4	3.7675e-05	regulation of primary metabolic process
GO:0006355	6562	214	148.18	5.42448e-05	regulation of transcription, DNA-templated
GO:0051171	8706	268	196.6	8.2863e-05	regulation of nitrogen compound metabolic process
GO:0019438	10601	315	239.39	8.2863e-05	aromatic compound biosynthetic process
GO:0044271	12188	353	275.23	0.000105434	cellular nitrogen compound biosynthetic process
GO:0018130	10198	304	230.29	0.00013554	heterocycle biosynthetic process
GO:0019219	7534	237	170.13	0.000143051	regulation of nucleobase-containing compound metabolic process
GO:0034654	9534	287	215.3	0.000173144	nucleobase-containing compound biosynthetic process
GO:0050789	23421	607	528.9	0.000195702	regulation of biological process
GO:0071310	2679	105	60.5	0.000203202	cellular response to organic substance
GO:0071396	1327	63	29.97	0.000248325	cellular response to lipid
GO:1901362	11010	322	248.63	0.000285912	organic cyclic compound biosynthetic process
GO:1901701	2018	84	45.57	0.000458903	cellular response to oxygen-containing compound
GO:0060255	9525	284	215.1	0.000534062	regulation of macromolecule metabolic process
GO:0006950	11914	341	269.04	0.00090252	response to stress
GO:0009867	549	34	12.4	0.0012032	jasmonic acid mediated signaling pathway
GO:0071395	552	34	12.47	0.00135342	cellular response to jasmonic acid stimulus
GO:0071398	552	34	12.47	0.00135342	cellular response to fatty acid
GO:0009773	66	11	1.49	0.00187925	photosynthetic electron transport in photosystem I
GO:0071489	131	15	2.96	0.0022548	cellular response to red or far red light
GO:0034645	12820	360	289.5	0.00232965	cellular macromolecule biosynthetic process
GO:0009059	13623	379	307.64	0.00232965	macromolecule biosynthetic process
GO:0016070	11818	336	266.88	0.00240416	RNA metabolic process
GO:0010467	13535	376	305.65	0.00323016	gene expression
GO:0019222	12021	340	271.46	0.00330484	regulation of metabolic process
GO:0009617	1149	54	25.95	0.00330484	response to bacterium
GO:0034050	740	40	16.71	0.00352923	programmed cell death induced by symbiont
GO:0090150	740	40	16.71	0.00352923	establishment of protein localization to membrane
GO:0071478	214	19	4.83	0.00360336	cellular response to radiation
GO:0051702	741	40	16.73	0.00367794	biological process involved in interaction with symbiont
GO:0072657	749	40	16.91	0.0048032	protein localization to membrane
GO:0009628	5674	181	128.13	0.00510272	response to abiotic stimulus
GO:0044403	984	48	22.22	0.00517707	biological process involved in symbiotic interaction
GO:0045087	1014	49	22.9	0.00517707	innate immune response
GO:0010114	199	18	4.49	0.00547573	response to red light
GO:0071482	200	18	4.52	0.005925	cellular response to light stimulus
GO:0043170	27561	686	622.39	0.00614918	macromolecule metabolic process
GO:0009737	1520	65	34.32	0.00622334	response to abscisic acid
GO:0010468	8044	241	181.65	0.00622334	regulation of gene expression
GO:0080134	1143	53	25.81	0.00629664	regulation of response to stress
GO:0007154	7857	236	177.43	0.0070453	cell communication
GO:0007165	6948	213	156.9	0.0071193	signal transduction
GO:0009414	968	47	21.86	0.007493	response to water deprivation
GO:0009753	914	45	20.64	0.0089904	response to jasmonic acid
GO:0070542	916	45	20.69	0.0097383	response to fatty acid
GO:0050896	22658	580	511.67	0.0097383	response to stimulus
GO:0000160	496	30	11.2	0.0104846	phosphorelay signal transduction system
GO:0044260	23459	597	529.76	0.011232	cellular macromolecule metabolic process
GO:0010017	130	14	2.94	0.0119792	red or far-red light signaling pathway
GO:0009873	348	24	7.86	0.0119792	ethylene-activated signaling pathway
GO:0010035	2922	105	65.99	0.0127245	response to inorganic substance
GO:0009415	1025	48	23.15	0.0157164	response to water
GO:0009966	907	44	20.48	0.0172109	regulation of signal transduction
GO:0031347	971	46	21.93	0.0194532	regulation of defense response
GO:0048523	3023	107	68.27	0.0194532	negative regulation of cellular process
GO:0009639	765	39	17.28	0.020196	response to red or far red light
GO:0009626	737	38	16.64	0.0209412	plant-type hypersensitive response
GO:0010218	197	17	4.45	0.0209412	response to far red light
GO:0051716	10683	302	241.25	0.0254218	cellular response to stimulus
GO:0001101	1046	48	23.62	0.0276612	response to acid chemical
GO:0006612	690	36	15.58	0.0291525	protein targeting to membrane
GO:0097305	1760	70	39.74	0.029896	response to alcohol
GO:0023051	927	44	20.93	0.029896	regulation of signaling
GO:0010646	1179	52	26.62	0.033624	regulation of cell communication
GO:0006952	3206	111	72.4	0.0343666	defense response
GO:0010119	184	16	4.16	0.03735	regulation of stomatal movement
GO:0098542	2183	82	49.3	0.0380919	defense response to other organism
GO:0050776	729	37	16.46	0.0403272	regulation of immune response
GO:0009416	2186	82	49.36	0.0403272	response to light stimulus
GO:0009611	879	42	19.85	0.0418096	response to wounding
GO:0048585	792	39	17.89	0.0455365	negative regulation of response to stimulus

## Sheet: Table S5
Table S5 GO analyses of common ACRs with DPIs. Results from the GO analyses of common ACRs with DPIs identified from the BBCH_11 vs BBCH_17.
ID	Annotated	Significant	Expected	Padj	Desription
GO.ID	Annotated	Significant	Expected	classic	Term_long
GO:0015979	585	68	9.7	7.558e-27	photosynthesis
GO:0019684	412	55	6.83	7.558e-27	photosynthesis, light reaction
GO:0010114	199	35	3.3	1.36008e-21	response to red light
GO:0010218	197	32	3.27	2.03985e-18	response to far red light
GO:0009637	233	34	3.86	3.62592e-18	response to blue light
GO:0010207	219	32	3.63	5.74028e-17	photosystem II assembly
GO:0006091	1448	77	24.01	2.03904e-15	generation of precursor metabolites and energy
GO:0019344	331	36	5.49	4.75713e-15	cysteine biosynthetic process
GO:0009070	354	37	5.87	5.8135e-15	serine family amino acid biosynthetic process
GO:0010155	112	23	1.86	6.71861e-15	regulation of proton transport
GO:1904062	114	23	1.89	1.05672e-14	regulation of cation transmembrane transport
GO:0006534	340	36	5.64	1.13205e-14	cysteine metabolic process
GO:1901700	4785	156	79.34	3.3957e-13	response to oxygen-containing compound
GO:0009416	2186	92	36.25	1.8108e-12	response to light stimulus
GO:0009639	765	50	12.68	1.96144e-12	response to red or far red light
GO:0035304	212	27	3.52	2.2629e-12	regulation of protein dephosphorylation
GO:0000097	503	40	8.34	3.24306e-12	sulfur amino acid biosynthetic process
GO:0035303	219	27	3.63	5.20329e-12	regulation of dephosphorylation
GO:0009069	453	37	7.51	1.8096e-11	serine family amino acid metabolic process
GO:0000096	585	42	9.7	2.11092e-11	sulfur amino acid metabolic process
GO:0044272	852	51	14.13	3.31672e-11	sulfur compound biosynthetic process
GO:0009314	2302	92	38.17	4.06998e-11	response to radiation
GO:0034285	372	33	6.17	5.652e-11	response to disaccharide
GO:0009773	66	16	1.09	8.2885e-11	photosynthetic electron transport in photosystem I
GO:0009744	366	32	6.07	2.18486e-10	response to sucrose
GO:1902600	276	28	4.58	2.2599e-10	proton transmembrane transport
GO:0010033	5832	170	96.7	2.86216e-10	response to organic substance
GO:0009768	24	11	0.4	3.69019e-10	photosynthesis, light harvesting in photosystem I
GO:0009767	117	19	1.94	6.6264e-10	photosynthetic electron transport chain
GO:0042221	9188	235	152.34	1.05406e-09	response to chemical
GO:0009628	5674	164	94.08	2.03256e-09	response to abiotic stimulus
GO:0009743	1392	63	23.08	6.54849e-09	response to carbohydrate
GO:0009642	500	35	8.29	9.0312e-09	response to light intensity
GO:1901607	742	43	12.3	1.42975e-08	alpha-amino acid biosynthetic process
GO:0031323	10183	247	168.84	6.24492e-08	regulation of cellular metabolic process
GO:0016053	2022	76	33.53	2.33213e-07	organic acid biosynthetic process
GO:0071489	131	17	2.17	5.41584e-07	cellular response to red or far red light
GO:0071491	34	10	0.56	9.7773e-07	cellular response to red light
GO:0006790	1537	62	25.48	1.128e-06	sulfur compound metabolic process
GO:0071482	200	20	3.32	1.42861e-06	cellular response to light stimulus
GO:0022900	348	26	5.77	1.8795e-06	electron transport chain
GO:0009644	375	27	6.22	1.8795e-06	response to high light intensity
GO:0009765	60	12	0.99	1.95416e-06	photosynthesis, light harvesting
GO:0010017	130	16	2.16	4.3587e-06	red or far-red light signaling pathway
GO:0071478	214	20	3.55	4.65868e-06	cellular response to radiation
GO:0009657	730	38	12.1	6.0104e-06	plastid organization
GO:0034765	342	25	5.67	6.46032e-06	regulation of ion transmembrane transport
GO:1901605	1081	48	17.92	7.21056e-06	alpha-amino acid metabolic process
GO:0034762	346	25	5.74	8.261e-06	regulation of transmembrane transport
GO:0046394	1838	67	30.48	1.27653e-05	carboxylic acid biosynthetic process
GO:0008652	890	42	14.76	1.42652e-05	cellular amino acid biosynthetic process
GO:0010161	33	9	0.55	1.80168e-05	red light signaling pathway
GO:1901576	17954	372	297.69	1.95156e-05	organic substance biosynthetic process
GO:0019438	10601	244	175.77	2.02635e-05	aromatic compound biosynthetic process
GO:0009719	4130	118	68.48	2.17616e-05	response to endogenous stimulus
GO:0009725	3950	114	65.49	2.47599e-05	response to hormone
GO:0080090	9273	218	153.75	4.27614e-05	regulation of primary metabolic process
GO:0019222	12021	268	199.32	4.5006e-05	regulation of metabolic process
GO:0018298	63	11	1.04	5.1e-05	obsolete protein-chromophore linkage
GO:0051171	8706	207	144.35	5.2493e-05	regulation of nitrogen compound metabolic process
GO:0050896	22658	446	375.68	5.54852e-05	response to stimulus
GO:1901362	11010	249	182.55	6.59736e-05	organic cyclic compound biosynthetic process
GO:0044283	4076	115	67.58	7.27112e-05	small molecule biosynthetic process
GO:0006740	312	22	5.17	0.000127415	NADPH regeneration
GO:0033993	2545	80	42.2	0.000239808	response to lipid
GO:0031326	7679	184	127.32	0.000329692	regulation of cellular biosynthetic process
GO:0006739	332	22	5.5	0.000382092	NADP metabolic process
GO:0006098	310	21	5.14	0.00052437	pentose-phosphate shunt
GO:0051156	310	21	5.14	0.00052437	glucose 6-phosphate metabolic process
GO:0050794	19517	390	323.6	0.00067401	regulation of cellular process
GO:0060255	9525	217	157.93	0.00067401	regulation of macromolecule metabolic process
GO:0032774	7864	186	130.39	0.000688804	RNA biosynthetic process
GO:0018130	10198	229	169.09	0.0007486	heterocycle biosynthetic process
GO:0044249	18876	379	312.98	0.00082335	cellular biosynthetic process
GO:0042743	636	31	10.55	0.00097292	hydrogen peroxide metabolic process
GO:0009617	1149	45	19.05	0.00097292	response to bacterium
GO:0098660	813	36	13.48	0.00097292	inorganic ion transmembrane transport
GO:0009889	8179	191	135.61	0.00104734	regulation of biosynthetic process
GO:1903506	6612	161	109.63	0.0011968	regulation of nucleic acid-templated transcription
GO:2001141	6614	161	109.66	0.0011968	regulation of RNA biosynthetic process
GO:0097659	7736	182	128.27	0.0014956	nucleic acid-templated transcription
GO:0006082	4562	120	75.64	0.00157017	organic acid metabolic process
GO:0006351	7694	181	127.57	0.00164472	transcription, DNA-templated
GO:0010310	249	18	4.13	0.00171925	regulation of hydrogen peroxide metabolic process
GO:0009058	20521	404	340.25	0.0018685	biosynthetic process
GO:2000112	6923	166	114.79	0.00194298	regulation of cellular macromolecule biosynthetic process
GO:0051252	6819	164	113.06	0.00194298	regulation of RNA metabolic process
GO:0006355	6562	159	108.8	0.00201717	regulation of transcription, DNA-templated
GO:2000377	308	20	5.11	0.0020916	regulation of reactive oxygen species metabolic process
GO:0043269	492	26	8.16	0.00216601	regulation of ion transport
GO:0048583	2200	69	36.48	0.00253912	regulation of response to stimulus
GO:0010200	773	34	12.82	0.00261345	response to chitin
GO:0043436	4417	116	73.24	0.00283708	oxoacid metabolic process
GO:0010556	7284	172	120.77	0.002986	regulation of macromolecule biosynthetic process
GO:0098662	671	31	11.13	0.00306024	inorganic cation transmembrane transport
GO:0031399	752	33	12.47	0.00410465	regulation of protein modification process
GO:0032268	1253	46	20.78	0.00425334	regulation of cellular protein metabolic process
GO:0009753	914	37	15.15	0.00589419	response to jasmonic acid
GO:0070542	916	37	15.19	0.0061918	response to fatty acid
GO:0019752	4249	111	70.45	0.00678769	carboxylic acid metabolic process
GO:0032101	850	35	14.09	0.0082038	regulation of response to external stimulus
GO:0002831	739	32	12.25	0.0082038	regulation of response to biotic stimulus
GO:0072593	741	32	12.29	0.0082038	reactive oxygen species metabolic process
GO:1901698	1290	46	21.39	0.0096915	response to nitrogen compound
GO:0031347	971	38	16.1	0.0096915	regulation of defense response
GO:0051246	1334	47	22.12	0.0096915	regulation of protein metabolic process
GO:0045087	1014	39	16.81	0.0104328	innate immune response
GO:0002682	861	35	14.28	0.0104328	regulation of immune system process
GO:0098655	754	32	12.5	0.01192	cation transmembrane transport
GO:0035556	2407	71	39.91	0.0156429	intracellular signal transduction
GO:0006364	725	31	12.02	0.0156429	rRNA processing
GO:0006612	690	30	11.44	0.0156429	protein targeting to membrane
GO:0009867	549	26	9.1	0.0163812	jasmonic acid mediated signaling pathway
GO:0019320	584	27	9.68	0.0163812	hexose catabolic process
GO:0019220	879	35	14.57	0.0171212	regulation of phosphate metabolic process
GO:0051174	879	35	14.57	0.0171212	regulation of phosphorus metabolic process
GO:0006007	550	26	9.12	0.0171212	glucose catabolic process
GO:0050776	729	31	12.09	0.0171212	regulation of immune response
GO:0016052	1117	41	18.52	0.017856	carbohydrate catabolic process
GO:0071395	552	26	9.15	0.0185975	cellular response to jasmonic acid stimulus
GO:0071398	552	26	9.15	0.0185975	cellular response to fatty acid
GO:0016072	735	31	12.19	0.0200799	rRNA metabolic process
GO:0009965	422	22	7	0.0215644	leaf morphogenesis
GO:0034050	740	31	12.27	0.0230485	programmed cell death induced by symbiont
GO:0090150	740	31	12.27	0.0230485	establishment of protein localization to membrane
GO:0051702	741	31	12.29	0.0237856	biological process involved in interaction with symbiont
GO:0051606	330	19	5.47	0.0245256	detection of stimulus
GO:0019219	7534	172	124.92	0.0252654	regulation of nucleobase-containing compound metabolic process
GO:0072657	749	31	12.42	0.02972	protein localization to membrane
GO:0006520	1822	57	30.21	0.02972	cellular amino acid metabolic process
GO:0046365	604	27	10.01	0.0311976	monosaccharide catabolic process
GO:0002376	1746	55	28.95	0.0363923	immune system process
GO:0032879	760	31	12.6	0.0393578	regulation of localization
GO:0008219	1410	47	23.38	0.0438075	cell death
GO:0043067	1001	37	16.6	0.0475136	regulation of programmed cell death
GO:0051049	655	28	10.86	0.0475136	regulation of transport
GO:0009605	4385	110	72.71	0.0497274	response to external stimulus

## Sheet: Table S6
Table S6 GO analyses of common ACRs with DPIs. Results from the GO analyses of common ACRs with DPIs identified from the BBCH_13 vs BBCH_17.
ID	Annotated	Significant	Expected	Padj	Desription
GO.ID	Annotated	Significant	Expected	classic	Term_long
GO:0019684	412	31	2.19	1.8895e-22	photosynthesis, light reaction
GO:0015979	585	34	3.11	2.87166e-21	photosynthesis
GO:0006091	1448	39	7.7	4.38248e-13	generation of precursor metabolites and energy
GO:0010207	219	18	1.16	1.6621e-12	photosystem II assembly
GO:0009768	24	9	0.13	2.6439e-11	photosynthesis, light harvesting in photosystem I
GO:0019344	331	17	1.76	2.49249e-08	cysteine biosynthetic process
GO:0006534	340	17	1.81	3.776e-08	cysteine metabolic process
GO:0009070	354	17	1.88	7.17345e-08	serine family amino acid biosynthetic process
GO:0009765	60	9	0.32	2.4915e-07	photosynthesis, light harvesting
GO:0009637	233	14	1.24	2.71764e-07	response to blue light
GO:0009767	117	11	0.62	2.94372e-07	photosynthetic electron transport chain
GO:0010218	197	13	1.05	4.30179e-07	response to far red light
GO:0010114	199	13	1.06	4.82944e-07	response to red light
GO:0009773	66	9	0.35	6.11145e-07	photosynthetic electron transport in photosystem I
GO:0000097	503	18	2.67	2.11232e-06	sulfur amino acid biosynthetic process
GO:0009069	453	17	2.41	3.24349e-06	serine family amino acid metabolic process
GO:0009409	1197	26	6.36	1.05588e-05	response to cold
GO:0009628	5674	64	30.16	1.28197e-05	response to abiotic stimulus
GO:0018298	63	8	0.33	1.28197e-05	obsolete protein-chromophore linkage
GO:0009642	500	17	2.66	1.43241e-05	response to light intensity
GO:0009644	375	15	1.99	1.5076e-05	response to high light intensity
GO:0000096	585	18	3.11	2.2611e-05	sulfur amino acid metabolic process
GO:0022900	348	14	1.85	4.97376e-05	electron transport chain
GO:0044272	852	21	4.53	5.34985e-05	sulfur compound biosynthetic process
GO:0009743	1392	27	7.4	5.6505e-05	response to carbohydrate
GO:0010155	112	9	0.6	7.30701e-05	regulation of proton transport
GO:1904062	114	9	0.61	8.2852e-05	regulation of cation transmembrane transport
GO:0009744	366	14	1.95	9.0372e-05	response to sucrose
GO:0034285	372	14	1.98	0.00011295	response to disaccharide
GO:0035304	212	11	1.13	0.000165638	regulation of protein dephosphorylation
GO:0035303	219	11	1.16	0.00022584	regulation of dephosphorylation
GO:0009639	765	19	4.07	0.000255918	response to red or far red light
GO:0006612	690	18	3.67	0.000285988	protein targeting to membrane
GO:0009266	1840	30	9.78	0.000383775	response to temperature stimulus
GO:0055082	709	18	3.77	0.000428868	cellular chemical homeostasis
GO:0010363	636	17	3.38	0.000488995	regulation of plant-type hypersensitive response
GO:0006364	725	18	3.85	0.000594238	rRNA processing
GO:0009751	896	20	4.76	0.000616722	response to salicylic acid
GO:0009657	730	18	3.88	0.00066176	plastid organization
GO:0016072	735	18	3.91	0.000729343	rRNA metabolic process
GO:0002831	739	18	3.93	0.00082698	regulation of response to biotic stimulus
GO:0043903	658	17	3.5	0.00082698	regulation of biological process involved in symbiotic interaction
GO:0090150	740	18	3.93	0.00082698	establishment of protein localization to membrane
GO:1901607	742	18	3.94	0.00082698	alpha-amino acid biosynthetic process
GO:0072657	749	18	3.98	0.00097682	protein localization to membrane
GO:0019752	4249	49	22.58	0.00097682	carboxylic acid metabolic process
GO:0014070	1501	26	7.98	0.00105168	response to organic cyclic compound
GO:0045088	670	17	3.56	0.00105168	regulation of innate immune response
GO:0043436	4417	50	23.48	0.0012767	oxoacid metabolic process
GO:0030003	601	16	3.19	0.0012767	cellular cation homeostasis
GO:0046394	1838	29	9.77	0.0012767	carboxylic acid biosynthetic process
GO:0032101	850	19	4.52	0.0012767	regulation of response to external stimulus
GO:0009416	2186	32	11.62	0.0015012	response to light stimulus
GO:0009314	2302	33	12.24	0.0015012	response to radiation
GO:0009867	549	15	2.92	0.0022512	jasmonic acid mediated signaling pathway
GO:0071395	552	15	2.93	0.00240096	cellular response to jasmonic acid stimulus
GO:0071398	552	15	2.93	0.00240096	cellular response to fatty acid
GO:0008652	890	19	4.73	0.00262535	cellular amino acid biosynthetic process
GO:0016053	2022	30	10.75	0.00285	organic acid biosynthetic process
GO:0050776	729	17	3.87	0.00329956	regulation of immune response
GO:0006082	4562	50	24.25	0.00329956	organic acid metabolic process
GO:0080135	730	17	3.88	0.00337365	regulation of cellular response to stress
GO:0009626	737	17	3.92	0.00382296	plant-type hypersensitive response
GO:0009753	914	19	4.86	0.0038974	response to jasmonic acid
GO:0019725	1102	21	5.86	0.0038974	cellular homeostasis
GO:0070542	916	19	4.87	0.00397129	response to fatty acid
GO:0034050	740	17	3.93	0.00404568	programmed cell death induced by symbiont
GO:0051702	741	17	3.94	0.00412005	biological process involved in interaction with symbiont
GO:0006873	659	16	3.5	0.0042693	cellular ion homeostasis
GO:1901700	4785	51	25.43	0.00576653	response to oxygen-containing compound
GO:0034470	951	19	5.05	0.00696384	ncRNA processing
GO:0006098	310	11	1.65	0.00733726	pentose-phosphate shunt
GO:0051156	310	11	1.65	0.00733726	glucose 6-phosphate metabolic process
GO:0032787	2719	35	14.45	0.007485	monocarboxylic acid metabolic process
GO:0006740	312	11	1.66	0.007485	NADPH regeneration
GO:0009863	609	15	3.24	0.0082313	salicylic acid mediated signaling pathway
GO:0071446	624	15	3.32	0.011223	cellular response to salicylic acid stimulus
GO:0044403	984	19	5.23	0.011223	biological process involved in symbiotic interaction
GO:0034622	1615	25	8.58	0.014212	protein-containing complex assembly
GO:0006739	332	11	1.76	0.014212	NADP metabolic process
GO:0055080	736	16	3.91	0.0179472	cation homeostasis
GO:1902600	276	10	1.47	0.0194402	proton transmembrane transport
GO:0065003	1799	26	9.56	0.0291564	protein-containing complex assembly
GO:0002682	861	17	4.58	0.031395	regulation of immune system process
GO:0010200	773	16	4.11	0.033633	response to chitin
GO:0010033	5832	56	31	0.0381123	response to organic substance
GO:0031347	971	18	5.16	0.0381123	regulation of defense response
GO:0042254	1078	19	5.73	0.0425847	ribosome biogenesis
GO:0009862	375	11	1.99	0.045567	systemic acquired resistance, salicylic acid mediated signaling pathway

## Sheet: Table S7
Table S7 Enrichment of known TF motifs identified from the common ACRs showing DPIs in the BBCH_11 vs BBCH_13 comparison.
Rank	Motif	Name	P-value	% of Target Sequences with Motif
1		BOS1(MYB)/col-BOS1-DAP-Seq(GSE60143)/Homer	0.01	0.7308
2		PCF/Arabidopsis-Promoters/Homer	0.01	0.3077
3		NF1(CTF)/LNCAP-NF1-ChIP-Seq(Unpublished)/Homer	0.01	0.3462
4		At1g74840(MYBrelated)/col100-At1g74840-DAP-Seq(GSE60143)/Homer	0.01	0.5
5		MYB44(MYB)/colamp-MYB44-DAP-Seq(GSE60143)/Homer	0.01	0.1538
